# Supplementary material for: Calcium-dependent protein kinase CPK32 mediates calcium signaling in regulating Arabidopsis flowering time
Source: Natl Sci Rev. 2021 Sep 27;9(1):nwab180. doi: 10.1093/nsr/nwab180 (PMC8783668; doi:10.1093/nsr/nwab180)
Supplement: nwab180_Supplemental_Files [file nwab180_supplemental_files.zip]

Archive with 3 entries (3 files):
- Methods_and_materials_V3_cleared.docx
- Suppl_Figures-cleared.pptx
- Supplemental_tables-cleared.doc
